# Supplementary material for: Balance control during stance - A comparison between horseback riding athletes and non-athletes
Source: PLoS One. 2019 Feb 5;14(2):e0211834. doi: 10.1371/journal.pone.0211834 (PMC6363218; doi:10.1371/journal.pone.0211834)
Supplement: S1 File — (XLSX) [file pone.0211834.s001.xlsx]

## Sheet: VD 
							Surface area covered by the CoP (mm²)												Mean speed of Cop displacements (mm/s)												VFY													Romberg Qotient of Surface area
							Stable standing posture				AP seesaw				ML seesaw				Standing posture				AP seesaw				ML seesaw				Standing posture				AP seesaw				ML seesaw					Stable standing posture				AP seesaw
							No foam		Foam		No foam		Foam		No foam		Foam		No foam		Foam		No foam		Foam		No foam		Foam		No foam		Foam		No foam		Foam		No foam		Foam			No foam	Foam			No foam	Foam
							Vision	No Vision	Vision	No Vision	Vision	No Vision	Vision	No Vision	Vision	No Vision	Vision	No Vision	Vision	No Vision	Vision	No Vision	Vision	No Vision	Vision	No Vision	Vision	No Vision	Vision	No Vision	Vision	No Vision	Vision	No Vision	Vision	No Vision	Vision	No Vision	Vision	No Vision	Vision	No Vision
Participants n°	Groupe	Gender (M/F)	Age (years	Weigth (kg)	Heigth (cm)	IMC	S YO	S YF	S YOM	S YFM	S AP YO	S AP YF	S AP YOM	S AP YFM	S ML YO	S ML YF	S ML YOM	S ML YFM	V YO	V YF	V YOM	V YFM	V AP YO	V AP YF	V AP YOM	V AP YFM	V ML YO	V ML YF	V ML YOM	V ML YFM	VFY YO	VFY YF	VFY YOM	VFY YFM	VFY AP YO	VFY AP YF	VFY AP YOM	VFY AP YFM	VFY ML YO	VFY ML YF	VFY ML YOM	VFY ML YFM		St RQ D	St QR M			Dy AP RQ D	Dy AP RQ M
s1	cavalier DR	F	24	54	1.63	20.3244	144.2	187.9	147	117.6	462.6	949.5	466.8	941.5	413.1	1355.6	585.7	898.2	10.3	14.3	12.5	10.7	25.3	45.8	22.3	31.8	20.7	38.2	23.7	36.3	16.5	17.9	10.3	9	39.6	41.2	40.6	43	28.4	45.1	41.3	32.6		1.30305	0.8			2.05253	2.01692
s2	cavalier DR	F	21	54	1.74	17.8359	99.5	172.6	217.7	430.8	607	925.9	693	947.1	335	1942	344.5	723.4	9.9	15.4	13.2	21.1	25.9	43.6	26.7	38.6	21.9	55.6	22.4	33.4	9.9	4.9	5.6	10.4	44.1	69.7	22.7	40.1	20.5	35.5	16.3	17.9		1.73467	1.97887			1.52537	1.36667
s3	cavalier DR	F	21	55	1.64	20.4491	342.1	416.4	473.1	266.1	579.4	1203	282.9	951	438.7	1478.9	387.9	1130.5	13.6	14.2	10.9	13.4	22.8	47.1	15.9	28.9	21	35.1	16.2	35.9	31.4	34	33.6	44.5	39.2	104.5	19.3	24.2	32.5	33	22.6	24.4		1.21719	0.56246			2.07629	3.36161
s4	cavalier DR	F	24	52	1.68	18.424	211.8	258.1	422.1	384.1	702.5	839.1	468.1	676.3	359.1	2410.2	709	2313	12.9	15.8	13.8	19.4	26.1	34.4	23.2	30.4	22.6	54.2	25.4	48.7	12.2	28.6	4.9	7.1	28.1	45.5	23.2	27.2	11.9	40.3	12.8	25.4		1.2186	0.909974			1.19445	1.44478
s5	cavalier DR	F	25	55	1.65	20.202	110.8	40.1	55	109.2	514.4	622.2	444.6	1335	696.6	976.6	642.5	963.6	5.5	6.7	4.7	6.2	31.8	32.6	15.4	41.7	30	40.1	20.4	30.1	20.6	13.6	22.6	19.6	33.3	29.1	7.3	40.8	20.2	28.1	8.1	14.9		0.361913	1.98545			1.20956	3.0027
s6	cavalier DR	F	23	58	1.63	21.83	179.1	565.4	423.6	331.1	808.5	1360.8	936.8	902.6	630	2019	429	1212.6	9.6	12.5	10.7	12.8	27.4	50.4	19.6	33.1	33.2	52.8	25.6	34.6	15.2	8.4	13	15.5	61.6	68.9	38.9	45.8	19	43.3	23.9	29.7		3.1569	0.781634			1.68312	0.963493
s7	cavalier DR	F	26	55	1.68	19.487	194.2	482.4	560.1	706.1	487.7	1585.2	634.3	1632.2	707	1576.7	432.9	1372.4	8.7	13.9	11.9	13.4	24.4	56.3	20.8	49.7	31.7	52.2	22.7	46.1	7.6	7.8	9.9	11.5	38.8	68.5	37.4	68.5	21	40.5	13.2	35.4		2.48404	1.26067			3.25036	2.57323
s8	cavalier DR	F	20	55	1.58	22.0317	163.4	159.8	153.3	151.4	473.1	817.1	256.4	932.7	552.9	1119.8	341.8	1230.8	8.9	9.2	7.7	9.7	23.9	39	16.1	35.5	22.4	30.1	16.5	36.2	21.1	21	39.7	24.3	20	35.1	28.6	21.4	23.3	33.5	27.2	31.6		0.977968	0.987606			1.72712	3.63768
s9	cavalier DR	F	31	67	1.65	24.6097	265	150.9	277.2	338.1	295.7	1443.4	308.1	737.7	306.2	1996.8	341.6	1048.9	13.2	14.4	13.9	20.8	31	64.3	24.7	51.2	20	66.1	17.5	50.5	32.5	33.9	37.8	49	27.6	61.7	29.2	31.8	20.7	46.4	30.1	28.4		0.569434	1.2197			4.8813	2.39435
s10	cavalier DR	F	25	60	1.63	22.5827	170	116.1	163.3	153.1	202.9	562	347	577	247.7	691.2	140.5	1038.5	10.3	11	10.9	13.3	16.6	29.1	16.3	26.7	23.1	39.7	14.2	34.8	33.7	26.2	36.3	33.5	7.9	14.4	8.1	14.6	29.3	52.4	17.4	18.9		0.682941	0.937538			2.76984	1.66282
s11	Non Athlete	F	19	54	1.65	19.8347	115.9	151.6	120	219.4	897.2	4335.7	879.9	8017.7	324.7	1254.6	434.8	3713	8.9	12.2	9.1	12.5	34.9	57.2	20.6	111	22	33.5	19.5	63.1	25.8	25.1	21.7	24.6	39.9	76.3	7.9	113.3	38.2	39.2	33.1	58.6		1.30802	1.82833			4.83248	9.11206
s12	Non Athlete	F	21	59	1.68	20.9042	64.6	80.7	115.3	138.2	157.6	1525.8	161.1	864.9	252.6	2575	247.9	1461.4	5.6	7.6	7.3	9.3	13.2	36.8	14.1	32	22.8	64.1	19.8	46	10.8	8.8	26.6	12.2	14.9	21	11.2	19	22.3	49.3	33.8	32.3		1.24923	1.19861			9.68147	5.36872
s13	Non Athlete	F	26	53	1.62	20.1951	154.9	168.5	194.8	552.5	193.4	1330	124.6	551.5	511.4	1751.9	777	2317.3	9.9	9.5	8.8	13.5	18.9	35.9	16.2	25.9	22.8	39.4	21	39	32	26.6	32.1	50.3	19.6	33.7	8.2	13.7	35.2	22.4	25.8	45.3		1.0878	2.83624			6.87694	4.42616
s14	Non Athlete	F	21	59	1.76	19.047	123	374.4	156.4	295.9	159.7	1441.9	143.8	1358.6	198.3	2000.8	146.8	1133.1	11.3	24.7	12.1	21.3	15.2	50.3	15.9	49.2	16	48	16.9	45.9	13.8	11.5	17.2	15.9	29.4	39.2	21	35.7	23	39.3	27	38.1		3.0439	1.89194			9.0288	9.44784
s15	Non Athlete	F	20	54	1.6	21.0937	136.4	147.5	116.7	145.6	195.4	671.7	253.2	596	354.6	829.8	278.1	808.9	10.3	13.4	10	14	19	41.2	16.9	31.9	27.5	44.9	16.1	36.8	29.7	44.9	28	38.1	13.3	29.7	24	26.7	53.7	43.9	21.6	32.6		1.08138	1.24764			3.43756	2.35387
s16	Non Athlete	F	21	66	1.67	23.6652	207.7	381.6	213.1	281.6	396.8	1129.1	288.9	947.8	458.1	1449.5	352.6	1210.6	11	16	9.9	14.7	21.5	47	16.8	32.4	27.9	53.8	25.5	41.7	25.6	34.8	20.9	24.5	19.4	55.7	24.5	36.6	12.9	31.3	19	28		1.83727	1.32145			2.84551	3.28072
s17	Non Athlete	F	28	67	1.74	22.1297	148.6	169.4	90	185.7	536.9	1513.1	392	1684.9	442.8	1464.3	555.6	979.1	7	7.8	7	7	14.5	38.7	13.4	34.1	11.9	32.8	11.9	23.1	38.9	33.3	42.3	36.6	31.7	31.7	33.7	62.7	55.8	51.5	35	34.3		1.13997	2.06333			2.81822	4.29821
s18	Non Athlete	F	20	56	1.6	21.875	78	84.6	98.1	86.8	225.7	960.5	226.8	614.7	272.5	1089.5	283.2	765.4	6.9	10.2	7.8	9.9	19.8	37.6	15.7	29.2	29.4	43	20.5	38.3	29.6	24.3	33.2	34.5	11.7	24.1	13	40.3	34.4	40.2	31.2	32.7		1.08462	0.884811			4.25565	2.71032
s19	Non Athlete	F	21	60	1.63	22.5827	56.8	155.4	145.4	108.1	337.2	655.8	213.5	443.7	274.3	712.1	245.8	968.8	7.7	13.4	9.6	10.1	20.2	37.9	14.8	28.8	17.9	36.7	15.3	29.3	35.4	36	31.7	32.9	26.2	32.3	15.4	45.9	16.5	21.3	4.7	31.8		2.73592	0.743466			1.94484	2.07822
s20	Non Athlete	F	20	62	1.82	18.7175	92.9	214.7	71.8	118.5	406.6	1165.7	59.5	611.5	245.6	1193	222.1	1113.4	7.7	21.8	7.2	12.7	25.9	69.7	11.2	63.4	25.4	63.8	17.6	50.2	37.8	41.2	30.6	27.2	35.1	50	39	63.2	23.8	52.4	21.8	52.3		2.31109	1.65042			2.86695	10.2773
s21	Non Athlete	F	27	53	1.62	20.1951	71.9	122.4	105.8	177.3	204	1295.7	311.1	1226.4	327.8	1118.4	207.7	1528.9	8.1	10.5	6.1	13	16	39.5	17.2	31.5	23.4	42.5	17.2	43.8	19.9	19.5	17.8	28.8	8.3	31.6	9.3	20.2	26	62	20.5	46.6		1.70236	1.6758			6.35147	3.94214
s22	Non Athlete	F	24	69	1.75	22.5306	981.9	985.7	919.2	382.8	739.7	1186.8	587.1	1442.2	568.4	1432.3	680.6	827.9	14.6	19.5	15	19.7	26.3	52.8	17.1	48.9	16.8	39.3	17.8	36	12.6	38.6	29.8	54.2	23.5	44.6	36.8	37.8	19.1	29.8	40	45.7		1.00387	0.416449			1.60443	2.45648
